# Supplementary material for: Modeling sickness absence data: A scoping review
Source: PLoS One. 2020 Sep 15;15(9):e0238981. doi: 10.1371/journal.pone.0238981 (PMC7491724; doi:10.1371/journal.pone.0238981)
Supplement: S1 Text — (TXT) [file pone.0238981.s001.txt]

Supplementary references (indexed by A in the text) and data from the scoping review are available at  10.6084/m9.figshare.9741203.
